# Supplementary material for: In Caring for Older People in Low- and Middle-Income Countries, Do Older Caregivers Have a High Level of Care Burden and Psychological Morbidity Compared to Younger Caregivers?
Source: Int J Environ Res Public Health. 2022 Dec 7;19(24):16405. doi: 10.3390/ijerph192416405 (PMC9778435; doi:10.3390/ijerph192416405)
Supplement: Supplementary file 1 [file ijerph-19-16405-s001.zip]

Archive with 1 entries (1 files):
- ijerph-2030817-supplementary.pdf
